# Supplementary material for: A Set of Functional Brain Networks for the Comprehensive Evaluation of Human Characteristics
Source: Front Neurosci. 2018 Mar 14;12:149. doi: 10.3389/fnins.2018.00149 (PMC5861187; doi:10.3389/fnins.2018.00149)
Supplement: Table S1 — Description of all functional networks. [file Table1.xlsx]

## Sheet: Table S2
Table S1 Description of all functional networks.
	Network	Parameters
1	Net_001	Cognitive competence
2	Net_002	Extracurricular competence including physical competence
3	Net_003	General self-worth
4	Net_004	Perceived Competence Scale for Adolescence
5	Net_005	Inhibitory Control
6	Net_006	Attentional Control
7	Net_007	Perceived Competence Scale for Adolescence2
8	Net_008	Trust vs. Mistrust
9	Net_009	Autonomy vs. Shame / Doubt
10	Net_010	Initiative vs. Guilt
11	Net_011	Industry vs. Inferiority
12	Net_012	Identity vs. Role Confusion
13	Net_013	Intimacy vs. Isolation
14	Net_014	Japanese version of Rasmussen’s Ego Identity Scale (REIS)
15	Net_015	Behavioral Inhibition System (BIS)
16	Net_016	BAS / Driver
17	Net_017	BAS / Reward
18	Net_018	BAS / Fun Seeking
19	Net_019	BAS / Fun Seeking
20	Net_020	Behavioral Inhibitory System(BIS) / Behavioral Activate System (BAS) Scale
21	Net_021	Japanese version of Rasmussen’s Ego Identity Scale (REIS)
22	Net_022	Anxiety regarding others' evaluation of oneself and perceived maladjustment to interpersonal situations
23	Net_023	Anxiety regarding others' evaluation of oneself and perceived maladjustment to interpersonal situations
24	Net_024	Emotional disturbance
25	Net_025	Difficulty in expressing opinions
26	Net_026	Japanese version of Jones and Russell's Social Reticence Scale for college students
27	Net_027	Beginning social skills
28	Net_028	Advanced social skills
29	Net_029	Skills for dealing with feelings
30	Net_030	Skills for dealing with feelings
31	Net_031	Skill alternatives to aggression
32	Net_032	Skill alternatives to aggression
33	Net_033	Skills for dealing with stress
34	Net_034	Skills for dealing with stress
35	Net_035	Planning skills
36	Net_036	Kikuchi’s Scale of Social Skills (KiSS-18)
37	Net_037	Public self-consciousness
38	Net_038	Private self-consciousness
39	Net_039	Self-consciousness scale for Japanese
40	Net_040	Japanese Version of the Self-Concept Clarity (SCC) Scale
41	Net_041	Directing-Behaviour Function Subscale
42	Net_042	Social-Bonding Function Subscale
43	Net_043	Japanese version of the TALE (Thinking About Life Experiences) Scale
44	Net_044	Japanese Version of the Ego-Resiliency Scale (ER89)
45	Net_045	Positive Problem Orientation (PPO)
46	Net_046	Negative Problem Orientation (NPO)
47	Net_047	Problem Definition and Formulation (PDF)
48	Net_048	Generation of Alternative Solution (GAS)
49	Net_049	Decision Making (DM)
50	Net_050	Decision Making (DM)
51	Net_051	Solution Implementation and Verification (SIV)
52	Net_052	Rational Problem Solving (RPS)
53	Net_053	Impulsivity / Carelessness Style (ICS)
54	Net_054	Avoidance Style (AS)
55	Net_055	Avoidance Style (AS)
56	Net_056	Japanese version of the Social Problem-Solving Inventory-Revised (SPSI-R)
57	Net_057	Negative-Self(NS)
58	Net_058	Positive-Self (PS)
59	Net_059	Negative-Other (NO)
60	Net_060	Negative-Other (NO)
61	Net_061	Positive-Other (PO)
62	Net_062	Japanese version of the Brief Core Schema Scale (JBCSS)
63	Net_063	Intentional behavior
64	Net_064	Planfulness
65	Net_065	Readiness for change
66	Net_066	Using resource
67	Net_067	Japanese version of the Personal Growth Initiative Scale-II (PGIS-II)
68	Net_068	Subjective Happiness Scale (SHS)
69	Net_069	The Satisfaction with Life Scale (SWLS)
70	Net_070	State Anxiety (A-State)
71	Net_071	Trait Anxiety (A-Trait)
72	Net_072	Japanese edition of the State-Trait Anxiety Inventory
73	Net_073	Positive symptoms
74	Net_074	Negative symptoms
75	Net_075	Disorganization
76	Net_076	Schizotypal Personality Questionnaire (SPQ)
77	Net_077	Social skill
78	Net_078	Attention switching
79	Net_079	Attention to detail
80	Net_080	Communication
81	Net_081	Imagination
82	Net_082	Autism-Spectrum Quotient
83	Net_083	Verbal IQ
84	Net_084	Performance IQ
85	Net_085	Full scale IQ
86	Net_086	Crystallized intelligence
87	Net_087	Crystallized intelligence
88	Net_088	Verbal Comprehension
89	Net_089	Perceptual Organization
90	Net_090	Similarities
91	Net_091	Similarities
92	Net_092	Arithmetic
93	Net_093	Digit Span
94	Net_094	Information
95	Net_095	Comprehension
96	Net_096	Digit Symbol
97	Net_097	Block Design
98	Net_098	Matrix Reasoning
99	Net_099	Picture Arrangement
100	Net_100	Emotional awareness
101	Net_101	Self-efficacy
102	Net_102	Perseverance
103	Net_103	Enthusiasm
104	Net_104	Self-decision
105	Net_105	Self-decision
106	Net_106	Impulse control
107	Net_107	Sharing positive emotion
108	Net_108	Sharing negative emotion
109	Net_109	Sociability
110	Net_110	Cooperation
111	Net_111	Cooperation
112	Net_112	Decision making
113	Net_113	Optimism
114	Net_114	Group consideration
115	Net_115	Influence
116	Net_116	Risk management
117	Net_117	Tactfulness
118	Net_118	Adaptability
119	Net_119	Self-awareness
120	Net_120	Self-control
121	Net_121	Interpersonal relationship
122	Net_122	Situational awareness
123	Net_123	Leadership
124	Net_124	Flexibility
125	Net_125	Intrapersonal
126	Net_126	Interpersonal
127	Net_127	Situational awareness
128	Net_128	Full scale EQS
